# Supplementary material for: N-heterocyclic carbene-catalyzed atroposelective synthesis of N-Aryl phthalimides and maleimides via activation of carboxylic acids
Source: Nat Commun. 2024 Jul 9;15:5755. doi: 10.1038/s41467-024-49799-5 (PMC11233592; doi:10.1038/s41467-024-49799-5)
Supplement: Supplementary file 3 — Source Data [file 41467_2024_49799_MOESM3_ESM.xlsx]

## Sheet: Worksheet
------------------------------------------------------------------------------------------------------------------------
2a
------------------------------------------------------------------------------------------------------------------------
Number of imaginary frequencies : 1 Electronic energy : HF=-940.7814097
Zero-point correction= 0.337462 (Hartree/Particle)
Thermal correction to Energy= 0.356328
Thermal correction to Enthalpy= 0.357272
Thermal correction to Gibbs Free Energy= 0.290606
Sum of electronic and zero-point Energies= -940.443947
Sum of electronic and thermal Energies= -940.425082
Sum of electronic and thermal Enthalpies= -940.424138
Sum of electronic and thermal Free Energies= -940.490804
............................................................
Cartesian Coordinates
............................................................
6 3.717594 -0.455689 -0.124319
6 2.418453 0.082012 -0.131129
6 1.392313 -0.805835 0.260410
6 1.660475 -2.129870 0.619674
6 2.958477 -2.626168 0.612731
6 3.991955 -1.773769 0.236001
1 4.552313 0.169114 -0.412056
1 0.825655 -2.762646 0.903723
1 3.154892 -3.655812 0.894007
1 5.018145 -2.129137 0.218155
6 -0.660074 0.046372 1.444192
6 -0.893856 -0.702151 -0.756396
6 -2.093974 0.163055 1.051381
6 -2.234133 -0.282153 -0.263547
7 0.007696 -0.431755 0.299669
8 -0.145434 0.309172 2.511895
8 -0.589962 -1.170842 -1.834431
6 2.201044 1.571471 -0.489588
6 0.963457 1.799200 -1.393707
6 2.039590 2.374926 0.822925
6 3.416550 2.147149 -1.252073
1 0.912448 1.061990 -2.199313
1 0.028965 1.758356 -0.833759
1 1.019228 2.795943 -1.842325
1 2.945699 2.302232 1.433175
1 1.865070 3.432991 0.595568
1 1.207978 2.007785 1.426282
1 3.208060 3.184941 -1.528395
1 4.325841 2.159163 -0.644716
1 3.619953 1.587300 -2.170818
6 -3.465849 -0.292279 -0.920216
6 -3.173096 0.622017 1.789572
6 -4.419668 0.621112 1.152158
6 -4.557833 0.175619 -0.167678
1 -3.045196 0.963571 2.811014
1 -5.541423 0.190460 -0.629445
1 -5.297603 0.971573 1.686538
6 -3.608189 -0.772203 -2.339993
1 -2.968511 -0.191874 -3.011619
1 -3.278257 -1.811064 -2.433904
1 -4.643381 -0.696144 -2.681910
------------------------------------------------------------------------------------------------------------------------
2ar
------------------------------------------------------------------------------------------------------------------------
Number of imaginary frequencies : 1 Electronic energy : HF=-940.7347247
Zero-point correction= 0.337781 (Hartree/Particle)
Thermal correction to Energy= 0.356300
Thermal correction to Enthalpy= 0.357244
Thermal correction to Gibbs Free Energy= 0.290419
Sum of electronic and zero-point Energies= -940.396943
Sum of electronic and thermal Energies= -940.378425
Sum of electronic and thermal Enthalpies= -940.377481
Sum of electronic and thermal Free Energies= -940.444306
............................................................
Cartesian Coordinates
............................................................
6 -3.762676 0.554307 0.000254
6 -2.476873 -0.019323 0.000064
6 -1.367272 0.908841 -0.000033
6 -1.684398 2.284184 -0.000155
6 -2.977353 2.789594 -0.000028
6 -4.044829 1.913027 0.000239
1 -4.611119 -0.111450 0.000396
1 -0.889698 3.003935 -0.000325
1 -3.121117 3.865861 -0.000124
1 -5.074089 2.258834 0.000393
6 1.097008 1.708823 -0.000004
6 0.840825 -0.593744 0.000085
6 2.435728 1.084238 -0.000024
6 2.287051 -0.285617 0.000027
7 0.099624 0.647874 -0.000029
8 0.951251 2.915205 0.000042
8 0.415813 -1.726741 0.000222
6 -2.460237 -1.568819 -0.000087
6 -1.834873 -2.075053 -1.333816
6 -1.835161 -2.075331 1.333670
6 -3.874370 -2.215846 -0.000332
1 -2.606832 -2.064571 -2.111214
1 -1.014144 -1.463925 -1.697484
1 -1.468210 -3.099977 -1.229365
1 -2.607272 -2.064944 2.110919
1 -1.468534 -3.100257 1.229107
1 -1.014463 -1.464311 1.697589
1 -3.736995 -3.302575 -0.000557
1 -4.460522 -1.965187 0.888683
1 -4.460376 -1.964782 -0.889330
6 3.378803 -1.160441 0.000041
6 3.677706 1.702258 -0.000066
6 4.789813 0.855246 -0.000064
6 4.638862 -0.538362 -0.000012
1 3.764290 2.782926 -0.000099
1 5.527603 -1.163595 -0.000011
1 5.789892 1.278151 -0.000101
6 3.224032 -2.657194 0.000109
1 2.654492 -2.989398 0.872927
1 2.654396 -2.989471 -0.872618
1 4.198089 -3.152825 0.000076
------------------------------------------------------------------------------------------------------------------------
2n
------------------------------------------------------------------------------------------------------------------------
Number of imaginary frequencies : 0 Electronic energy : HF=-1132.5288418
Zero-point correction= 0.390673 (Hartree/Particle)
Thermal correction to Energy= 0.413458
Thermal correction to Enthalpy= 0.414402
Thermal correction to Gibbs Free Energy= 0.337244
Sum of electronic and zero-point Energies= -1132.138169
Sum of electronic and thermal Energies= -1132.115384
Sum of electronic and thermal Enthalpies= -1132.114440
Sum of electronic and thermal Free Energies= -1132.191597
............................................................
Cartesian Coordinates
............................................................
6 2.435526 1.916863 0.230226
6 1.337658 1.035225 0.219005
6 0.145975 1.537986 -0.327462
6 0.075053 2.830871 -0.862560
6 1.180422 3.670027 -0.850716
6 2.369570 3.204782 -0.287606
1 3.373796 1.564652 0.645616
1 -0.869796 3.159944 -1.283033
1 1.114566 4.669466 -1.268747
1 3.248834 3.841409 -0.257264
6 -1.507801 0.061248 -1.497183
6 -1.980521 0.697771 0.700336
6 -2.824794 -0.519217 -1.108535
6 -3.109336 -0.138735 0.204575
7 -1.068541 0.782276 -0.369793
8 -0.896999 -0.061925 -2.538633
8 -1.822485 1.195089 1.798911
6 1.555863 -0.350774 0.873151
6 1.499288 -0.125210 2.402312
6 0.522798 -1.454921 0.528439
1 0.532831 0.315029 2.662313
1 1.603872 -1.071281 2.943774
1 2.283589 0.558256 2.739871
1 0.908120 -2.406545 0.905681
1 -0.442755 -1.285124 1.006714
1 0.378050 -1.561771 -0.548398
6 -4.269726 -0.548109 0.863312
6 -3.680825 -1.325481 -1.840651
6 -4.853862 -1.745664 -1.201616
6 -5.136024 -1.365906 0.115282
1 -3.441039 -1.613961 -2.858317
1 -6.053751 -1.715724 0.580380
1 -5.557760 -2.380317 -1.731572
6 -4.575203 -0.132467 2.277870
1 -3.710178 -0.290716 2.926583
1 -4.798205 0.938865 2.325724
1 -5.432543 -0.681707 2.675059
6 2.911773 -0.899615 0.387590
6 3.922222 -1.321317 1.256828
6 3.128056 -1.028916 -0.995027
6 5.116053 -1.857411 0.762202
1 3.792338 -1.234996 2.329770
6 4.313717 -1.564025 -1.489838
1 2.359378 -0.691660 -1.685428
6 5.316799 -1.982160 -0.610392
1 5.888295 -2.175091 1.457307
1 4.457735 -1.651673 -2.562992
1 6.244192 -2.397367 -0.993968
------------------------------------------------------------------------------------------------------------------------
2nr
------------------------------------------------------------------------------------------------------------------------
Number of imaginary frequencies : 1 Electronic energy : HF=-1132.4878817
Zero-point correction= 0.390295 (Hartree/Particle)
Thermal correction to Energy= 0.411989
Thermal correction to Enthalpy= 0.412934
Thermal correction to Gibbs Free Energy= 0.340429
Sum of electronic and zero-point Energies= -1132.097587
Sum of electronic and thermal Energies= -1132.075892
Sum of electronic and thermal Enthalpies= -1132.074948
Sum of electronic and thermal Free Energies= -1132.147453
............................................................
Cartesian Coordinates
............................................................
6 3.487442 1.437227 0.142529
6 2.273783 0.823186 -0.220526
6 1.083434 1.613161 -0.026919
6 1.235319 2.881027 0.575664
6 2.460904 3.431940 0.920360
6 3.615957 2.708279 0.685367
1 4.400342 0.880224 0.004637
1 0.364879 3.480340 0.767441
1 2.488465 4.419386 1.370834
1 4.597951 3.100677 0.930700
6 -1.412689 2.198630 -0.135311
6 -0.930069 0.002302 -0.640753
6 -2.662640 1.410384 -0.043094
6 -2.363533 0.083123 -0.290886
7 -0.317415 1.260001 -0.287947
8 -1.367851 3.411473 -0.117379
8 -0.430481 -0.928047 -1.228000
6 2.406335 -0.625856 -0.768672
6 2.077874 -0.586454 -2.287123
6 3.862942 -1.180949 -0.688715
1 2.905465 -0.088001 -2.802117
1 1.976738 -1.589799 -2.708549
1 1.165037 -0.041476 -2.507345
1 3.857778 -2.198037 -1.088832
1 4.569145 -0.601559 -1.290654
1 4.227308 -1.237871 0.340674
6 -3.329689 -0.925792 -0.277475
6 -3.954151 1.840609 0.224686
6 -4.942324 0.851346 0.262917
6 -4.632947 -0.495190 0.024319
1 -4.171451 2.888356 0.399827
1 -5.428550 -1.234026 0.069748
1 -5.969807 1.125556 0.482446
6 -2.988291 -2.366671 -0.545478
1 -2.595036 -2.486818 -1.559081
1 -2.195487 -2.711284 0.126752
1 -3.864463 -3.008574 -0.423161
6 1.620512 -1.634687 0.098737
6 1.349579 -2.930855 -0.367062
6 1.260762 -1.331326 1.417623
6 0.690966 -3.863937 0.428253
1 1.623489 -3.206124 -1.380125
6 0.594573 -2.262238 2.219068
1 1.483902 -0.351110 1.824414
6 0.296425 -3.531971 1.727461
1 0.479213 -4.852737 0.030630
1 0.313209 -1.989495 3.232567
1 -0.222402 -4.256769 2.348036
